# Supplementary material for: 5-Chloro-2-hydroxy­benzene-1,3-dicarb­aldehyde
Source: Acta Crystallogr Sect E Struct Rep Online. 2008 Jul 9;64(Pt 8):o1426. doi: 10.1107/S1600536808020217 (PMC2962059; doi:10.1107/S1600536808020217)
Supplement: Supplementary file 2 [file e-64-o1426-Isup2.hkl]

# 
# h,k,l, Fc-squared, Fo-squared, sigma(Fo-squared) and status flag 
# 
data_I
_shelx_title ' 1 in P2(1)/c' 
_shelx_refln_list_code          4 
_shelx_F_calc_maximum      107.14 
_exptl_crystal_F_000       376.00 
_reflns_d_resolution_high  0.8333 
 
loop_ 
 _symmetry_equiv_pos_as_xyz 
 'x, y, z' 
 '-x, y+1/2, -z+1/2' 
 '-x, -y, -z' 
 'x, -y-1/2, z-1/2' 
 
_cell_length_a     7.5554 
_cell_length_b     3.9144 
_cell_length_c    25.6759 
_cell_angle_alpha  90.000 
_cell_angle_beta   97.921 
_cell_angle_gamma  90.000 
 
_shelx_F_squared_multiplier     1.000 
 
loop_ 
 _refln_index_h 
 _refln_index_k 
 _refln_index_l 
 _refln_F_squared_calc 
 _refln_F_squared_meas 
 _refln_F_squared_sigma 
 _refln_observed_status 
   1   0   0     1531.31     1143.29    420.17 o 
   2   0   0     4930.01     4757.67    596.46 o 
   3   0   0    11478.24    10533.86   1317.18 o 
   4   0   0     2312.21     2359.13    253.04 o 
   5   0   0      369.82      338.63     33.36 o 
   6   0   0      127.56      130.90      9.59 o 
   7   0   0       61.93       70.56      7.97 o 
   8   0   0       64.59       59.77      8.68 o 
   1   1   0      132.51      131.97      6.01 o 
   2   1   0        1.47        0.67      0.44 o 
   3   1   0      397.96      361.22     11.50 o 
   4   1   0       72.25       63.43      2.36 o 
   5   1   0       35.02       33.67      2.93 o 
   6   1   0      254.27      265.32     15.10 o 
   7   1   0        2.22        2.97      1.78 o 
   8   1   0       47.80       53.87      7.88 o 
   0   2   0      863.42      872.85     19.55 o 
   1   2   0      113.60      117.04      6.33 o 
   2   2   0       57.88       55.75      3.00 o 
   3   2   0       41.32       37.61      2.68 o 
   4   2   0      290.99      295.84     10.35 o 
   5   2   0       29.63       32.21      4.29 o 
   6   2   0        1.29        0.00      1.25 o 
   7   2   0       27.61       38.81      4.78 o 
   8   2   0        2.23        2.83      2.67 o 
   1   3   0      646.22      647.84     41.09 o 
   2   3   0      219.01      217.50      6.95 o 
   3   3   0        2.18        2.97      1.49 o 
   4   3   0      967.00     1010.20     52.05 o 
   5   3   0        7.98        8.15      2.94 o 
   6   3   0       86.20       77.63      8.25 o 
   0   4   0        6.05        0.00      2.63 o 
   1   4   0        8.11        8.00      2.92 o 
   2   4   0       30.61       40.34      7.48 o 
   3   4   0        0.57        0.00      2.07 o 
   4   4   0        0.06        0.00      1.81 o 
  -8   1   1        0.67        0.41      2.31 o 
  -7   1   1       31.41       32.38      3.59 o 
  -6   1   1       27.44       26.30      2.99 o 
  -5   1   1      360.38      380.82     25.50 o 
  -4   1   1      194.60      211.88      8.38 o 
  -3   1   1       13.57       11.38      0.96 o 
  -2   1   1      618.49      639.76     24.90 o 
  -1   1   1     1374.14     1350.13     45.84 o 
   0   1   1     1491.16      668.56    834.92 o 
   1   1   1      116.77      114.78      4.71 o 
   2   1   1      313.55      319.08      3.91 o 
   3   1   1       77.26       90.45      4.62 o 
   4   1   1        4.46        5.26      0.96 o 
   5   1   1       73.17       85.79      7.67 o 
   6   1   1       22.80       20.24      2.79 o 
   7   1   1        1.21        0.90      1.55 o 
   8   1   1        4.94        6.48      3.15 o 
  -8   2   1        0.35        1.42      2.27 o 
  -7   2   1       37.50       34.36      4.26 o 
  -6   2   1       26.79       26.47      3.26 o 
  -5   2   1       93.76       94.65      6.69 o 
  -4   2   1       60.63       67.65      3.37 o 
  -3   2   1       38.98       41.25      2.84 o 
  -2   2   1        7.00        8.44      1.53 o 
  -1   2   1      560.70      541.47     21.73 o 
   0   2   1        4.85        5.75      1.55 o 
   1   2   1       10.13        9.04      1.93 o 
   2   2   1       53.55       62.48      8.04 o 
   3   2   1      103.36      107.72      3.76 o 
   4   2   1      114.38      122.33      5.46 o 
   5   2   1       42.98       45.44      3.13 o 
   6   2   1       16.61       13.07      2.66 o 
   7   2   1       34.01       34.98      5.39 o 
   8   2   1        0.57        1.20      2.88 o 
  -6   3   1       10.20       11.14      3.72 o 
  -5   3   1       29.54       25.94      3.96 o 
  -4   3   1      153.66      162.17      7.08 o 
  -3   3   1        0.53        0.55      1.18 o 
  -2   3   1        7.59        5.53      1.75 o 
  -1   3   1       61.90       72.18      5.98 o 
   0   3   1      290.78      328.30     10.54 o 
   1   3   1       18.98       20.64      3.35 o 
   2   3   1       57.84       60.69      3.83 o 
   3   3   1       86.40       92.12      5.16 o 
   4   3   1       95.02       95.48      5.76 o 
   5   3   1       11.47       10.09      3.33 o 
   6   3   1        0.35        0.00      1.82 o 
  -4   4   1       92.87       81.69      7.67 o 
  -3   4   1       13.81       11.38      4.87 o 
  -2   4   1        1.59        1.85      2.19 o 
  -1   4   1        2.98        5.78      2.65 o 
   0   4   1        5.16        6.31      2.67 o 
   1   4   1        9.71        2.26      3.42 o 
   2   4   1        0.12        0.00      1.79 o 
   3   4   1       12.95        8.03      3.22 o 
   4   4   1        2.74        4.54      2.91 o 
  -9   0   2       26.19       18.23      6.47 o 
  -8   0   2      201.27      189.89     14.06 o 
  -7   0   2       72.14       90.64      9.06 o 
  -6   0   2       23.66       23.38      4.96 o 
  -5   0   2      327.80      273.60     28.95 o 
  -4   0   2     1478.26     1428.34    173.98 o 
  -3   0   2      145.63      111.12     17.11 o 
  -2   0   2     4162.42     4168.56     29.81 o 
  -1   0   2      834.57      840.63      9.96 o 
   1   0   2     2942.92     2793.93    270.56 o 
   2   0   2     2055.93     1742.30    459.02 o 
   3   0   2      569.52      629.36     13.76 o 
   4   0   2        6.61        3.78      1.24 o 
   5   0   2      566.55      552.31     55.98 o 
   6   0   2       99.83      104.47      8.46 o 
   7   0   2      204.52      224.44     13.87 o 
   8   0   2       19.27       15.04      5.41 o 
  -8   1   2      210.50      217.32     17.69 o 
  -7   1   2       32.46       40.90      4.89 o 
  -6   1   2       90.49       86.60      5.55 o 
  -5   1   2        8.11        5.30      1.28 o 
  -4   1   2      322.12      315.75     13.39 o 
  -3   1   2      166.17      185.96      2.98 o 
  -2   1   2      120.14      121.67      3.39 o 
  -1   1   2     3178.33     2931.01    117.80 o 
   0   1   2      493.91      555.01      7.70 o 
   1   1   2    10213.62     9368.23    241.89 o 
   2   1   2      881.02      812.54     13.61 o 
   3   1   2      436.04      434.68     16.12 o 
   4   1   2     1654.99     1654.16     86.38 o 
   5   1   2      228.35      238.78     20.39 o 
   6   1   2        0.26        0.16      1.23 o 
   7   1   2        6.67        6.10      2.10 o 
   8   1   2        2.30        1.60      2.32 o 
  -8   2   2        4.54        6.09      2.70 o 
  -7   2   2       16.81       20.50      3.51 o 
  -6   2   2       14.19       14.05      3.10 o 
  -5   2   2      152.02      155.39      8.25 o 
  -4   2   2      193.51      197.76      8.88 o 
  -3   2   2      236.80      229.02      6.20 o 
  -2   2   2      805.61      756.18     20.92 o 
  -1   2   2       40.05       35.16      3.07 o 
   0   2   2      975.91      437.73    541.95 o 
   1   2   2       86.42       95.93      4.75 o 
   2   2   2      154.67      149.34      4.11 o 
   3   2   2      408.24      424.26     14.99 o 
   4   2   2       18.16       20.16      2.10 o 
   5   2   2      571.92      597.70     50.86 o 
   6   2   2       16.32       19.87      3.11 o 
   7   2   2       36.66       36.34      6.69 o 
   8   2   2      189.97      193.13     11.15 o 
  -6   3   2       46.08       47.96      6.15 o 
  -5   3   2       61.84       62.17      4.98 o 
  -4   3   2      142.82      155.12      8.19 o 
  -3   3   2      102.97      108.69      5.25 o 
  -2   3   2       17.36       18.49      2.60 o 
  -1   3   2       39.76       43.59      4.35 o 
   0   3   2       93.83      107.42      6.15 o 
   1   3   2       69.68       69.65      5.15 o 
   2   3   2       26.73       27.63      3.20 o 
   3   3   2       51.37       52.14      4.14 o 
   4   3   2        5.89        5.62      2.97 o 
   5   3   2        0.44        0.00      1.71 o 
   6   3   2       64.04       68.58      7.23 o 
  -4   4   2       50.66       47.07      6.33 o 
  -3   4   2      141.84      165.94     13.27 o 
  -2   4   2        5.00        8.09      3.01 o 
  -1   4   2       38.17       42.11      4.23 o 
   0   4   2       86.35       86.46      6.66 o 
   1   4   2       18.43       16.00      3.97 o 
   2   4   2        3.23        5.91      2.92 o 
   3   4   2        9.25       12.03      3.65 o 
   4   4   2       12.67       11.12      3.68 o 
  -8   1   3       17.34       19.34      4.15 o 
  -7   1   3       36.57       34.22      4.68 o 
  -6   1   3       17.92       17.19      2.56 o 
  -5   1   3      107.84       94.84      4.84 o 
  -4   1   3      136.17      132.89      4.53 o 
  -3   1   3      505.95      564.16      9.32 o 
  -2   1   3     3199.48     3099.46     47.68 o 
  -1   1   3      683.42      658.58     13.71 o 
   0   1   3      396.27      442.22     15.43 o 
   1   1   3    10310.99     9737.63    256.54 o 
   2   1   3      123.63      130.98      4.14 o 
   3   1   3      202.74      199.07      5.70 o 
   4   1   3      668.56      680.22     37.91 o 
   5   1   3       21.81       19.21      2.44 o 
   6   1   3       87.31       85.41      6.42 o 
   7   1   3       16.15       15.93      2.83 o 
   8   1   3       11.98       10.00      3.49 o 
  -8   2   3        0.22        0.83      2.58 o 
  -7   2   3        3.27        1.65      1.91 o 
  -6   2   3        3.26        4.98      1.61 o 
  -5   2   3        9.78        9.31      1.82 o 
  -4   2   3       42.42       42.03      3.17 o 
  -3   2   3       23.62       24.70      2.43 o 
  -2   2   3       41.48       40.31      2.90 o 
  -1   2   3      250.26      243.78      7.43 o 
   0   2   3        4.77        4.64      1.51 o 
   1   2   3     2360.91     2473.02     67.17 o 
   2   2   3     1090.93     1140.97     14.49 o 
   3   2   3      216.92      225.28      6.60 o 
   4   2   3      561.83      614.77     35.91 o 
   5   2   3      920.69      970.62     91.43 o 
   6   2   3        4.63        2.50      2.15 o 
   7   2   3        0.60        0.56      2.24 o 
  -6   3   3        8.44        7.64      2.59 o 
  -5   3   3       18.43       17.56      3.19 o 
  -4   3   3      162.33      163.93      9.28 o 
  -3   3   3        0.49        0.35      1.26 o 
  -2   3   3        6.10        5.91      1.80 o 
  -1   3   3       51.07       55.23      4.62 o 
   0   3   3       12.08        8.82      4.92 o 
   1   3   3       94.62      102.61      5.09 o 
   2   3   3       12.76       15.03      2.54 o 
   3   3   3        4.58        4.45      2.16 o 
   4   3   3       43.25       38.43      6.60 o 
   5   3   3       16.64       16.49      3.95 o 
   6   3   3        8.75        5.17      3.17 o 
  -4   4   3        3.71        6.28      4.17 o 
  -3   4   3      234.22      271.01     11.84 o 
  -2   4   3        2.17        0.19      2.18 o 
  -1   4   3        6.77        4.00      2.56 o 
   0   4   3       88.36       73.95      6.57 o 
   1   4   3       29.43       26.20      4.59 o 
   2   4   3        9.36        9.52      3.35 o 
   3   4   3        0.59        0.00      2.78 o 
   4   4   3        1.39        3.88      2.95 o 
  -9   0   4       64.08       63.35      9.85 o 
  -8   0   4        3.13        0.30      2.63 o 
  -7   0   4      405.23      382.63     17.82 o 
  -6   0   4       44.79       43.16      6.09 o 
  -5   0   4      202.11      183.75     16.45 o 
  -4   0   4      454.87      534.94     55.90 o 
  -3   0   4        7.19        4.54      1.20 o 
  -2   0   4        1.69        1.59      0.70 o 
  -1   0   4     1656.52     1613.76     94.03 o 
   0   0   4      559.28      532.33     40.98 o 
   1   0   4     1340.55     1381.68    105.15 o 
   2   0   4      541.58      555.38     39.44 o 
   3   0   4     2113.09     1964.08    154.91 o 
   4   0   4       10.04        9.16      1.73 o 
   5   0   4      331.82      343.08     13.83 o 
   6   0   4       37.12       36.43      3.63 o 
   7   0   4        0.34        0.94      2.78 o 
   8   0   4        0.87        0.04      3.27 o 
  -8   1   4       18.88       16.68      4.04 o 
  -7   1   4        1.47        0.81      1.77 o 
  -6   1   4      278.84      267.84     31.47 o 
  -5   1   4      107.74      108.25      4.34 o 
  -4   1   4        8.62        6.16      1.35 o 
  -3   1   4     5361.57     5224.39     53.88 o 
  -2   1   4      319.76      273.11      5.21 o 
  -1   1   4     2080.25     1900.60     52.36 o 
   0   1   4     7970.57     8213.77    301.32 o 
   1   1   4     7985.64     7759.94    198.97 o 
   2   1   4      127.26      133.87      6.85 o 
   3   1   4       24.54       22.31      1.53 o 
   4   1   4      939.44      942.02     46.33 o 
   5   1   4      122.50      116.78      8.90 o 
   6   1   4      170.48      180.90     11.04 o 
   7   1   4       13.47       13.39      2.74 o 
   8   1   4       53.00       52.67      9.10 o 
  -8   2   4        0.01        0.00      2.43 o 
  -7   2   4      246.90      264.39     17.94 o 
  -6   2   4       13.94       12.28      2.21 o 
  -5   2   4      228.89      230.59     12.04 o 
  -4   2   4      377.97      384.02     12.84 o 
  -3   2   4      440.70      455.63      8.92 o 
  -2   2   4      153.89      141.76      4.84 o 
  -1   2   4       53.57       12.47     19.62 o 
   0   2   4      589.04      608.39     18.85 o 
   1   2   4      303.29      300.62      8.65 o 
   2   2   4      274.69      293.89      4.83 o 
   3   2   4      333.25      344.70     12.92 o 
   4   2   4       14.13       12.17      2.14 o 
   5   2   4      492.10      532.40     59.16 o 
   6   2   4        0.99        1.52      2.25 o 
   7   2   4       40.47       39.16      5.71 o 
  -6   3   4       29.29       32.77      4.29 o 
  -5   3   4        1.05        0.33      1.40 o 
  -4   3   4       21.02       23.87      3.09 o 
  -3   3   4      316.87      316.04      8.84 o 
  -2   3   4       67.12       67.85      4.17 o 
  -1   3   4      151.69      138.97     10.97 o 
   0   3   4       19.67       24.62      2.86 o 
   1   3   4       92.37       81.76      5.65 o 
   2   3   4       16.40       18.44      3.61 o 
   3   3   4       28.39       27.95      4.94 o 
   4   3   4        0.17        0.00      1.70 o 
   5   3   4       16.37       15.39      4.74 o 
   6   3   4        0.41        0.00      2.26 o 
  -4   4   4       87.16       93.18      7.46 o 
  -3   4   4       72.08       81.63      6.85 o 
  -2   4   4       43.11       42.79      5.34 o 
  -1   4   4        8.86        4.10      2.68 o 
   0   4   4       65.45       72.95      6.35 o 
   1   4   4       14.52       15.50      5.60 o 
   2   4   4        1.87        0.69      3.53 o 
   3   4   4       16.09       19.03      4.64 o 
   4   4   4        0.72        0.66      2.49 o 
  -8   1   5       21.85       16.63      3.90 o 
  -7   1   5      106.35      101.79      9.45 o 
  -6   1   5        8.64        3.48      1.77 o 
  -5   1   5        8.26       10.77      1.97 o 
  -4   1   5       50.33       62.27      3.24 o 
  -3   1   5        0.06        0.37      0.69 o 
  -2   1   5      204.46      200.98      4.62 o 
  -1   1   5       40.83       46.03      1.68 o 
   0   1   5       57.98       58.23      1.80 o 
   1   1   5     1351.69     1398.57     32.84 o 
   2   1   5      219.39      258.71     14.49 o 
   3   1   5        0.56        0.16      0.55 o 
   4   1   5      736.58      735.12     37.92 o 
   5   1   5      148.19      144.08      9.96 o 
   6   1   5      225.49      223.11     13.88 o 
   7   1   5       32.20       36.68      3.88 o 
   8   1   5        5.71        4.51      4.55 o 
  -8   2   5        6.87        4.59      3.06 o 
  -7   2   5       20.22       16.05      2.72 o 
  -6   2   5       20.61       22.60      2.79 o 
  -5   2   5        1.02        0.66      1.21 o 
  -4   2   5        8.77        7.23      1.72 o 
  -3   2   5        1.17        1.47      1.07 o 
  -2   2   5       21.39       20.86      1.78 o 
  -1   2   5       94.11       97.42      3.80 o 
   0   2   5      544.42      619.91     26.36 o 
   1   2   5        8.48        8.33      1.22 o 
   2   2   5     1428.18     1180.30    249.94 o 
   3   2   5       25.49       27.31      2.18 o 
   4   2   5        1.37        0.90      1.25 o 
   5   2   5      298.78      285.58     11.39 o 
   6   2   5       29.03       26.10      4.59 o 
   7   2   5        9.72        8.83      3.53 o 
  -6   3   5       36.09       40.64      4.62 o 
  -5   3   5       17.28       13.30      2.66 o 
  -4   3   5       72.29       81.89      4.92 o 
  -3   3   5       59.54       60.55      4.14 o 
  -2   3   5        0.22        0.72      1.20 o 
  -1   3   5       30.40       33.26      3.14 o 
   0   3   5        0.01        0.06      1.08 o 
   1   3   5       11.07       11.04      2.23 o 
   2   3   5       23.39       17.89      3.54 o 
   3   3   5        0.18        1.13      1.70 o 
   4   3   5        1.71        0.00      1.74 o 
   5   3   5       22.84       19.72      4.38 o 
   6   3   5        3.22        1.56      2.50 o 
  -4   4   5       23.15       23.21      4.68 o 
  -3   4   5        3.19        2.45      2.37 o 
  -2   4   5        0.04        1.37      2.05 o 
  -1   4   5       11.34       10.93      3.48 o 
   0   4   5        7.31        7.33      2.94 o 
   1   4   5        6.39        6.69      2.83 o 
   2   4   5        0.91        2.82      2.26 o 
   3   4   5        5.05        6.62      4.23 o 
   4   4   5        6.33        3.60      3.00 o 
  -9   0   6       46.50       51.73      9.21 o 
  -8   0   6      201.88      184.81     13.91 o 
  -7   0   6      346.19      352.97     17.18 o 
  -6   0   6      102.19       96.39      8.42 o 
  -5   0   6       41.81       45.92      3.23 o 
  -4   0   6      948.26     1030.30     21.01 o 
  -3   0   6      328.87      347.27     21.95 o 
  -2   0   6     1151.53     1168.51     70.56 o 
  -1   0   6     5028.35     4733.02    272.21 o 
   0   0   6      183.70      133.86     22.31 o 
   1   0   6     5341.54     5373.38    413.10 o 
   2   0   6       51.44       49.79      2.54 o 
   3   0   6        5.58        2.69      1.07 o 
   4   0   6       78.02       84.07      8.53 o 
   5   0   6      291.96      297.67     25.21 o 
   6   0   6      502.64      488.70     39.83 o 
   7   0   6        5.50        6.43      3.83 o 
   8   0   6        0.03        1.58      3.72 o 
  -8   1   6      136.50      136.92     22.74 o 
  -7   1   6        1.12        0.89      1.82 o 
  -6   1   6      251.73      268.88      8.25 o 
  -5   1   6      242.62      231.20      8.03 o 
  -4   1   6      647.80      627.15      9.94 o 
  -3   1   6      176.07      158.94      4.57 o 
  -2   1   6       20.96       20.84      1.06 o 
  -1   1   6     1834.48     1721.89     44.91 o 
   0   1   6      463.15      452.41     15.15 o 
   1   1   6       64.41       82.01      3.17 o 
   2   1   6     3926.47     4340.72    216.02 o 
   3   1   6      529.49      378.42    148.50 o 
   4   1   6      321.71      319.04     16.17 o 
   5   1   6      859.94      826.99     41.36 o 
   6   1   6      788.08      823.20     47.64 o 
   7   1   6       69.90       57.23      5.60 o 
   8   1   6        0.00        0.00      3.50 o 
  -8   2   6        4.08        3.34      2.93 o 
  -7   2   6      195.72      194.63     12.61 o 
  -6   2   6       25.57       27.51      2.98 o 
  -5   2   6      201.28      204.46      8.15 o 
  -4   2   6      193.00      183.10      6.36 o 
  -3   2   6      204.95      200.45      6.11 o 
  -2   2   6     1882.89     1786.03     19.48 o 
  -1   2   6       63.01       65.26      2.81 o 
   0   2   6     1070.28     1121.89     40.04 o 
   1   2   6     1323.70     1250.43     29.41 o 
   2   2   6     1519.43     1533.03     26.31 o 
   3   2   6      355.31      351.48     17.69 o 
   4   2   6       44.49       43.97      4.90 o 
   5   2   6      132.89      123.50      7.71 o 
   6   2   6        4.64        4.05      2.53 o 
   7   2   6       22.12       28.06      5.17 o 
  -6   3   6       25.18       30.79      3.47 o 
  -5   3   6      106.64      111.66      6.36 o 
  -4   3   6        7.60        4.72      1.78 o 
  -3   3   6      292.16      309.69      8.90 o 
  -2   3   6        5.01        3.12      1.38 o 
  -1   3   6       55.63       56.57      3.30 o 
   0   3   6       77.27       84.43      6.99 o 
   1   3   6       38.27       43.23      4.79 o 
   2   3   6       32.13       29.51      4.37 o 
   3   3   6       56.30       51.66      5.69 o 
   4   3   6        8.81        9.95      3.10 o 
   5   3   6        0.02        0.00      2.01 o 
   6   3   6        2.27        1.93      2.87 o 
  -4   4   6        3.19        5.31      2.98 o 
  -3   4   6       29.62       36.42      5.30 o 
  -2   4   6       61.97       66.93      6.57 o 
  -1   4   6        1.24        0.29      2.22 o 
   0   4   6       17.78       17.10      4.00 o 
   1   4   6       30.24       33.04      5.13 o 
   2   4   6       28.85       35.08      5.54 o 
   3   4   6       30.50       25.19      5.12 o 
   4   4   6        1.97        0.33      2.61 o 
  -8   1   7        3.08        0.88      2.39 o 
  -7   1   7        2.08        0.02      1.78 o 
  -6   1   7       14.36       13.72      2.06 o 
  -5   1   7       58.18       62.13      4.61 o 
  -4   1   7       32.61       27.15      2.44 o 
  -3   1   7      603.58      644.03     12.27 o 
  -2   1   7       91.39      106.70      7.66 o 
  -1   1   7      314.04      303.68      8.58 o 
   0   1   7      429.03      460.08     13.10 o 
   1   1   7       16.80       21.30      1.73 o 
   2   1   7      573.34      665.60     35.87 o 
   3   1   7        1.15        0.89      0.64 o 
   4   1   7       54.46       44.11      7.63 o 
   5   1   7      185.40      179.24     10.60 o 
   6   1   7       41.34       44.39      3.84 o 
   7   1   7        0.81        1.11      2.03 o 
   8   1   7        5.24        4.21      4.59 o 
  -8   2   7       41.72       45.64     12.65 o 
  -7   2   7        0.47        0.24      1.56 o 
  -6   2   7      151.03      149.25      8.71 o 
  -5   2   7        7.27        6.85      1.85 o 
  -4   2   7       33.45       30.09      2.94 o 
  -3   2   7        0.18        0.36      1.00 o 
  -2   2   7      160.25      104.77     35.77 o 
  -1   2   7        0.96        1.41      0.82 o 
   0   2   7        8.75        8.72      1.48 o 
   1   2   7     1663.36     1768.37     24.27 o 
   2   2   7      228.78      272.38      5.85 o 
   3   2   7        1.04        0.46      0.94 o 
   4   2   7       32.09       31.42      3.06 o 
   5   2   7       63.70       58.89      5.86 o 
   6   2   7       27.84       26.74      4.70 o 
   7   2   7        5.30        4.04      2.98 o 
  -6   3   7       39.82       44.56      4.53 o 
  -5   3   7        0.59        0.01      1.52 o 
  -4   3   7        3.67        2.22      1.54 o 
  -3   3   7       40.94       45.65      3.85 o 
  -2   3   7      102.34       89.26      6.16 o 
  -1   3   7       27.65       24.31      2.49 o 
   0   3   7        6.63        5.60      3.23 o 
   1   3   7      167.83      170.02      8.50 o 
   2   3   7      149.51      144.50     12.20 o 
   3   3   7       53.59       55.28      5.91 o 
   4   3   7        2.59        1.58      1.99 o 
   5   3   7       56.69       54.89      6.90 o 
   6   3   7        0.34        0.87      2.60 o 
  -4   4   7       38.94       39.14      8.46 o 
  -3   4   7        1.39        2.93      2.64 o 
  -2   4   7        7.51        5.32      2.76 o 
  -1   4   7        1.52        0.34      2.34 o 
   0   4   7        0.85        2.16      2.39 o 
   1   4   7        2.73        0.98      2.08 o 
   2   4   7        2.32        0.98      2.42 o 
   3   4   7        2.41        2.80      2.61 o 
  -8   0   8       23.49       19.36      6.02 o 
  -7   0   8       24.16       37.11      6.50 o 
  -6   0   8      340.54      358.01     15.86 o 
  -5   0   8      473.88      507.67     16.84 o 
  -4   0   8     1048.28     1032.00     25.85 o 
  -3   0   8       36.04       44.70      2.93 o 
  -2   0   8     4951.07     4869.45    270.31 o 
  -1   0   8       45.62       44.49      4.38 o 
   0   0   8     2571.46     2382.46    167.33 o 
   1   0   8     2038.83     2293.04    140.77 o 
   2   0   8     2532.12     2514.74    152.03 o 
   3   0   8     2838.91     2932.45    161.45 o 
   4   0   8        5.96        4.59      1.90 o 
   5   0   8     1178.76     1191.39     53.85 o 
   6   0   8      902.28      920.13     45.71 o 
   7   0   8      528.32      567.86     22.56 o 
   8   0   8      156.30      167.44     13.98 o 
  -8   1   8       75.25       86.05     15.24 o 
  -7   1   8      265.04      242.88     10.81 o 
  -6   1   8      845.33      848.42     35.36 o 
  -5   1   8        3.21        1.98      1.16 o 
  -4   1   8      109.88      115.03      4.48 o 
  -3   1   8      718.09      687.61      9.65 o 
  -2   1   8      209.20      167.35     49.21 o 
  -1   1   8      176.08      159.13      4.01 o 
   0   1   8      750.43      717.68     15.48 o 
   1   1   8       12.18       20.15      1.79 o 
   2   1   8      674.33      694.72     33.14 o 
   3   1   8      161.88      164.18      8.31 o 
   4   1   8      160.81      162.57     10.46 o 
   5   1   8        5.26        3.97      1.30 o 
   6   1   8        6.80        5.17      2.49 o 
   7   1   8        4.74        4.17      4.04 o 
   8   1   8        7.27       16.05      6.47 o 
  -8   2   8        0.03        1.07      2.57 o 
  -7   2   8       10.75        8.30      2.45 o 
  -6   2   8      290.18      303.19     19.38 o 
  -5   2   8       82.15       82.66      4.66 o 
  -4   2   8      199.28      195.27      6.84 o 
  -3   2   8      684.05      721.31     11.67 o 
  -2   2   8     1333.85     1283.51     30.04 o 
  -1   2   8      116.28      133.80      5.04 o 
   0   2   8       15.22       12.68      1.64 o 
   1   2   8      243.53      239.32      4.92 o 
   2   2   8        6.43        7.88      1.74 o 
   3   2   8       36.60       26.63      7.76 o 
   4   2   8        3.42        2.34      1.37 o 
   5   2   8        1.12        0.00      1.80 o 
   6   2   8       23.07       21.81      4.45 o 
   7   2   8        0.01        0.76      2.41 o 
  -6   3   8        7.55        7.22      2.58 o 
  -5   3   8       35.88       37.24      4.01 o 
  -4   3   8       56.59       54.65      4.83 o 
  -3   3   8      101.29      101.65      5.31 o 
  -2   3   8        2.11        2.12      1.41 o 
  -1   3   8      240.92      235.48      7.86 o 
   0   3   8      106.64      103.34      6.52 o 
   1   3   8      275.39      295.61     17.31 o 
   2   3   8      434.80      423.55     13.94 o 
   3   3   8      146.54      143.30      8.70 o 
   4   3   8      168.81      179.80     10.07 o 
   5   3   8       26.60       25.96      5.17 o 
   6   3   8      108.46      112.09      8.99 o 
  -4   4   8        4.76        8.62      3.44 o 
  -3   4   8        9.50        9.28      4.17 o 
  -2   4   8      152.34      152.69      9.30 o 
  -1   4   8        1.13        0.94      2.18 o 
   0   4   8       40.57       41.34      5.50 o 
   1   4   8       31.74       42.98      6.92 o 
   2   4   8       33.05       36.02      5.68 o 
   3   4   8        1.95        0.79      2.58 o 
  -8   1   9        1.27        2.85      2.52 o 
  -7   1   9       20.61       17.76      3.80 o 
  -6   1   9       40.25       40.28      4.00 o 
  -5   1   9       70.44       65.39      3.82 o 
  -4   1   9       14.04       12.82      1.94 o 
  -3   1   9       49.33       61.70      2.02 o 
  -2   1   9      489.09      536.74     27.60 o 
  -1   1   9       77.69       87.05      3.65 o 
   0   1   9      362.92      377.39     12.61 o 
   1   1   9      308.55      317.46     18.42 o 
   2   1   9      481.25      596.40     29.97 o 
   3   1   9        0.02        1.16      0.71 o 
   4   1   9       78.40       75.67      3.25 o 
   5   1   9      103.84       51.45     35.00 o 
   6   1   9      119.66      120.10      7.40 o 
   7   1   9      133.04      133.79      8.36 o 
   8   1   9        1.22        0.45      4.25 o 
  -8   2   9        2.77        5.63      2.56 o 
  -7   2   9      245.15      243.73     16.50 o 
  -6   2   9      341.35      335.56     19.46 o 
  -5   2   9       13.36       12.51      2.40 o 
  -4   2   9        3.27        2.80      1.33 o 
  -3   2   9      394.29      381.63     10.87 o 
  -2   2   9      180.74      173.95      4.36 o 
  -1   2   9       15.96       13.83      1.55 o 
   0   2   9       21.91       22.09      1.81 o 
   1   2   9      353.54      350.22      8.23 o 
   2   2   9        2.68        2.22      1.18 o 
   3   2   9       34.26       34.07      3.14 o 
   4   2   9      135.11      127.65      5.56 o 
   5   2   9        3.05        4.33      2.27 o 
   6   2   9        0.51        0.00      1.97 o 
   7   2   9        0.05        0.84      2.55 o 
  -6   3   9        7.97        4.43      2.27 o 
  -5   3   9       28.60       30.52      3.78 o 
  -4   3   9       17.45       14.03      2.72 o 
  -3   3   9        7.36        5.14      1.83 o 
  -2   3   9       17.95       18.95      3.71 o 
  -1   3   9       94.27       91.73      4.99 o 
   0   3   9       40.88       42.34      4.77 o 
   1   3   9        0.00        0.00      1.54 o 
   2   3   9      226.37      210.47     16.48 o 
   3   3   9      103.87      101.08      9.61 o 
   4   3   9        0.70        1.95      2.46 o 
   5   3   9       11.12        3.65      2.70 o 
   6   3   9       46.39       39.63      6.80 o 
  -4   4   9        4.79        7.73      3.53 o 
  -3   4   9        8.93       11.18      3.80 o 
  -2   4   9        9.98       10.10      3.51 o 
  -1   4   9        2.46        2.99      2.64 o 
   0   4   9        4.08        1.92      3.53 o 
   1   4   9       10.56       11.83      3.73 o 
   2   4   9       20.39       14.81      4.49 o 
   3   4   9       72.08       64.55      7.41 o 
  -8   0  10       21.25       17.14      5.56 o 
  -7   0  10      436.40      434.81     19.25 o 
  -6   0  10      261.61      258.12     13.72 o 
  -5   0  10      697.75      720.79     20.45 o 
  -4   0  10     1350.17     1310.42     23.50 o 
  -3   0  10      715.06      653.34     23.59 o 
  -2   0  10     2191.75     2226.40    115.48 o 
  -1   0  10       18.15       21.01      1.75 o 
   0   0  10     1872.58     1657.27    112.72 o 
   1   0  10      253.11      256.49     15.98 o 
   2   0  10     1633.67     1923.20     82.86 o 
   3   0  10     2358.67     2451.48     97.39 o 
   4   0  10       83.47       84.19      4.71 o 
   5   0  10       62.44       57.60      4.46 o 
   6   0  10      880.13      898.88     17.52 o 
  -8   1  10       26.11       27.97      4.92 o 
  -7   1  10      109.26      107.08      9.15 o 
  -6   1  10       56.66       63.17      4.19 o 
  -5   1  10      682.79      684.43     14.81 o 
  -4   1  10        5.30        3.13      1.22 o 
  -3   1  10      900.71      971.80     54.84 o 
  -2   1  10     1059.37     1108.68     56.73 o 
  -1   1  10     1516.01     1462.40     55.63 o 
   0   1  10      497.16      497.93     18.36 o 
   1   1  10      138.84      158.60      5.22 o 
   2   1  10      434.99      419.01     20.34 o 
   3   1  10      160.89      158.87      6.45 o 
   4   1  10      155.67      147.33      5.34 o 
   5   1  10        0.88        1.42      1.23 o 
   6   1  10       83.71       87.04      8.21 o 
   7   1  10       14.26       19.92      4.22 o 
  -7   2  10        0.11        0.20      1.77 o 
  -6   2  10      159.50      157.00      8.06 o 
  -5   2  10        5.39        3.20      1.58 o 
  -4   2  10      137.09      123.86      5.31 o 
  -3   2  10       27.48       26.26      2.67 o 
  -2   2  10        3.86        2.06      0.89 o 
  -1   2  10      142.46      143.71      6.65 o 
   0   2  10      194.34      196.40      7.22 o 
   1   2  10       19.32       19.38      2.45 o 
   2   2  10       74.77       68.27      5.66 o 
   3   2  10      300.71      303.92      9.84 o 
   4   2  10       45.70       14.13     12.56 o 
   5   2  10       29.43       31.11      4.82 o 
   6   2  10       98.25       99.25      7.69 o 
   7   2  10       20.97       23.25      5.10 o 
  -6   3  10       46.33       50.10      4.83 o 
  -5   3  10       16.93       19.97      3.28 o 
  -4   3  10        4.84        2.10      1.66 o 
  -3   3  10      113.76      120.05      7.61 o 
  -2   3  10      217.70      223.24     10.04 o 
  -1   3  10      560.74      554.30     22.74 o 
   0   3  10       97.52       95.64     13.48 o 
   1   3  10        1.13        1.13      1.77 o 
   2   3  10      652.75      665.16     17.82 o 
   3   3  10       41.93       43.27      4.27 o 
   4   3  10       34.41       39.11      5.69 o 
   5   3  10        2.34        3.42      2.93 o 
  -4   4  10       40.36       53.63      7.03 o 
  -3   4  10        7.12        6.81      3.40 o 
  -2   4  10       40.43       38.87      5.76 o 
  -1   4  10       28.35       29.73      5.34 o 
   0   4  10        4.53        3.80      3.95 o 
   1   4  10       28.83       28.95      7.22 o 
   2   4  10        8.88        5.80      3.41 o 
   3   4  10        8.59       12.65      4.22 o 
  -8   1  11        0.06        0.78      2.18 o 
  -7   1  11       49.51       41.81      4.15 o 
  -6   1  11      174.58      184.69      6.95 o 
  -5   1  11      259.07      252.54      8.01 o 
  -4   1  11       93.21       96.54      4.26 o 
  -3   1  11      104.30      105.94      6.80 o 
  -2   1  11     1122.56     1260.94     56.30 o 
  -1   1  11       24.82       17.80      1.22 o 
   0   1  11       20.74       21.38      1.94 o 
   1   1  11      183.03      174.47      5.01 o 
   2   1  11      195.81      213.37      5.81 o 
   3   1  11      142.69      150.16      5.19 o 
   4   1  11      277.52      266.21      7.28 o 
   5   1  11        2.71        3.66      1.47 o 
   6   1  11      115.55      100.21      7.31 o 
   7   1  11       94.53       95.78      7.40 o 
  -7   2  11        5.76        4.01      2.15 o 
  -6   2  11      216.77      201.04      8.82 o 
  -5   2  11       83.27       80.48      4.73 o 
  -4   2  11       49.42       50.36      3.59 o 
  -3   2  11        8.17        5.10      2.19 o 
  -2   2  11        8.12        7.95      1.29 o 
  -1   2  11       87.35       78.19      3.95 o 
   0   2  11       57.95       58.72      3.60 o 
   1   2  11       38.94       37.16      3.13 o 
   2   2  11       10.41        9.59      2.00 o 
   3   2  11       51.13       52.34      3.80 o 
   4   2  11        2.86        1.94      1.35 o 
   5   2  11       13.14       15.57      3.70 o 
   6   2  11       27.07       29.00      5.18 o 
   7   2  11        0.04        0.00      2.39 o 
  -6   3  11       34.98       26.45      3.98 o 
  -5   3  11       22.89       21.70      3.39 o 
  -4   3  11        4.63        2.49      1.75 o 
  -3   3  11        1.43        1.71      2.02 o 
  -2   3  11        1.06        2.34      1.90 o 
  -1   3  11       48.86       46.69      4.08 o 
   0   3  11        7.30        7.70      2.54 o 
   1   3  11       69.07       69.87      6.01 o 
   2   3  11        5.50        3.38      2.53 o 
   3   3  11       22.12       18.51      3.16 o 
   4   3  11        1.04        1.76      2.21 o 
   5   3  11        0.03        0.00      2.25 o 
  -3   4  11        9.34        7.77      4.00 o 
  -2   4  11      103.45      111.42      8.51 o 
  -1   4  11      165.49      166.05     10.25 o 
   0   4  11       23.95       24.06      7.26 o 
   1   4  11        8.38        9.56      3.57 o 
   2   4  11      136.43      137.93      9.64 o 
   3   4  11       12.45       12.83      4.17 o 
  -8   0  12        5.34       11.62      4.96 o 
  -7   0  12        4.19        4.36      3.42 o 
  -6   0  12      637.38      623.80     21.35 o 
  -5   0  12     1149.13     1144.81     18.44 o 
  -4   0  12       26.98       28.37      3.08 o 
  -3   0  12       55.13       63.65      5.09 o 
  -2   0  12     2848.13     2941.55    140.60 o 
  -1   0  12       10.29       14.65      1.40 o 
   0   0  12      222.63      218.33     14.68 o 
   1   0  12      374.22      374.83     10.58 o 
   2   0  12      253.79      266.98     13.59 o 
   3   0  12        7.04       13.07      2.24 o 
   4   0  12       18.50       19.85      2.88 o 
   5   0  12      237.63      254.74      9.09 o 
   6   0  12       87.42       78.87      7.63 o 
   7   0  12       24.64       18.01      4.81 o 
  -8   1  12      101.70      107.18     12.84 o 
  -7   1  12       27.17       28.33      3.61 o 
  -6   1  12      112.11      110.57      7.74 o 
  -5   1  12     1313.51     1335.00     17.84 o 
  -4   1  12        1.09        0.66      0.89 o 
  -3   1  12      575.46      536.48     29.91 o 
  -2   1  12      711.29      790.21     32.85 o 
  -1   1  12     1027.66      988.71     34.88 o 
   0   1  12      303.85      296.03     15.07 o 
   1   1  12      133.17      130.60      4.87 o 
   2   1  12      429.09      435.71     11.50 o 
   3   1  12      231.79      236.07     10.38 o 
   4   1  12      234.33      228.69      6.92 o 
   5   1  12      161.65      153.89      7.45 o 
   6   1  12       24.75       23.36      4.17 o 
   7   1  12      309.37      296.62     20.02 o 
  -7   2  12       83.43       95.95      8.07 o 
  -6   2  12      111.96      112.37      6.68 o 
  -5   2  12       50.73       52.45      4.04 o 
  -4   2  12      346.70      333.04      8.73 o 
  -3   2  12       41.17       34.39      3.02 o 
  -2   2  12      369.85      367.90     17.33 o 
  -1   2  12      449.08      421.90     22.36 o 
   0   2  12       12.05       12.69      2.08 o 
   1   2  12      772.64      775.69     22.42 o 
   2   2  12        7.90        6.91      1.76 o 
   3   2  12      276.94      270.56      8.11 o 
   4   2  12        5.69        4.47      1.65 o 
   5   2  12       40.62       41.57      8.91 o 
   6   2  12        9.06       14.04      3.93 o 
  -6   3  12       17.09       13.09      3.10 o 
  -5   3  12       53.56       51.29      4.68 o 
  -4   3  12        9.27        7.78      2.76 o 
  -3   3  12       21.93       31.24      5.53 o 
  -2   3  12       79.97       83.69      6.61 o 
  -1   3  12      120.48      119.21     12.36 o 
   0   3  12       44.76       45.80      5.02 o 
   1   3  12        7.73        9.08      2.98 o 
   2   3  12       16.06       19.15      3.23 o 
   3   3  12       17.44       16.51      3.06 o 
   4   3  12       39.45       40.56      5.90 o 
   5   3  12        1.51        0.00      2.34 o 
  -3   4  12        1.13        0.56      2.65 o 
  -2   4  12       24.54       19.83      4.69 o 
  -1   4  12       96.93       96.39      8.02 o 
   0   4  12       21.42       11.92      5.75 o 
   1   4  12       18.40       13.55      4.13 o 
   2   4  12       26.78       20.04      5.85 o 
  -8   1  13       16.25       17.19      4.23 o 
  -7   1  13       14.45       10.74      2.61 o 
  -6   1  13      291.93      303.95      8.95 o 
  -5   1  13        7.58       10.79      2.11 o 
  -4   1  13      181.04      171.24      5.72 o 
  -3   1  13       77.80       76.71      6.15 o 
  -2   1  13       95.28       96.40      3.60 o 
  -1   1  13      138.49      149.42      5.51 o 
   0   1  13      117.57      129.12      4.26 o 
   1   1  13       30.07       30.49      2.53 o 
   2   1  13       56.99       63.36      3.46 o 
   3   1  13       95.24       92.16      5.22 o 
   4   1  13        8.63       11.45      2.07 o 
   5   1  13        5.07        3.74      1.58 o 
   6   1  13       60.57       55.04      4.38 o 
   7   1  13        4.60        2.19      2.67 o 
  -7   2  13       30.94       32.18      4.77 o 
  -6   2  13        0.03        0.00      1.48 o 
  -5   2  13        0.03        0.32      1.32 o 
  -4   2  13        1.51        1.91      1.24 o 
  -3   2  13       46.30       40.83      3.21 o 
  -2   2  13        3.81        4.89      1.40 o 
  -1   2  13        3.71        5.07      1.37 o 
   0   2  13       11.30        6.95      1.69 o 
   1   2  13        8.90        6.71      1.80 o 
   2   2  13       26.75       30.75      3.16 o 
   3   2  13        7.07        9.76      2.36 o 
   4   2  13       19.20       21.98      3.02 o 
   5   2  13        0.11        0.00      1.78 o 
   6   2  13       27.13       28.81      5.37 o 
  -6   3  13        7.96        8.43      2.78 o 
  -5   3  13        0.42        0.00      1.89 o 
  -4   3  13        5.90        2.12      2.41 o 
  -3   3  13        0.75        0.67      1.84 o 
  -2   3  13      139.99      135.28      8.30 o 
  -1   3  13        1.86        0.67      1.90 o 
   0   3  13       99.22       96.74      8.63 o 
   1   3  13       55.93       63.35      6.00 o 
   2   3  13       37.02       28.52      3.71 o 
   3   3  13       13.98       10.25      2.68 o 
   4   3  13        0.11        0.45      2.29 o 
   5   3  13        1.08        0.00      2.32 o 
  -3   4  13        0.49        2.43      3.00 o 
  -2   4  13       11.80       11.75      3.93 o 
  -1   4  13       27.95       26.74      5.38 o 
   0   4  13       30.76       31.95      8.20 o 
   1   4  13        0.36        0.83      2.50 o 
   2   4  13       35.91       22.94      5.18 o 
  -8   0  14      145.85      150.98     13.20 o 
  -7   0  14       40.36       42.93      7.26 o 
  -6   0  14      290.00      283.23     14.70 o 
  -5   0  14     1583.59     1520.01     41.26 o 
  -4   0  14     3016.04     2892.01     50.73 o 
  -3   0  14      698.06      711.68     41.89 o 
  -2   0  14       59.44       76.10      3.14 o 
  -1   0  14     6426.14     6505.12    559.55 o 
   0   0  14      260.81      231.55     15.97 o 
   1   0  14      341.14      334.14     33.80 o 
   2   0  14       39.24       28.08      2.83 o 
   3   0  14       52.70       50.70      4.79 o 
   4   0  14       51.73       57.77      4.53 o 
   5   0  14       10.45       10.04      3.46 o 
   6   0  14        8.87       10.19      3.76 o 
   7   0  14       37.99       31.28      6.20 o 
  -8   1  14       17.28       24.19      4.77 o 
  -7   1  14       56.55       56.76      4.79 o 
  -6   1  14      119.99      137.99      6.20 o 
  -5   1  14      203.16      204.82     10.89 o 
  -4   1  14       72.32       69.49      5.47 o 
  -3   1  14      813.94      586.97    193.35 o 
  -2   1  14        0.67        0.73      0.64 o 
  -1   1  14      697.41      692.63     18.10 o 
   0   1  14      397.01      356.67     12.83 o 
   1   1  14       42.42       45.84      2.91 o 
   2   1  14      202.15      197.47      7.45 o 
   3   1  14      205.64      199.34      6.64 o 
   4   1  14      137.52      146.47     10.25 o 
   5   1  14       37.36       39.02      3.63 o 
   6   1  14        0.01        0.00      1.28 o 
   7   1  14       54.79       74.29      9.59 o 
  -7   2  14       40.66       38.24      4.39 o 
  -6   2  14       25.69       27.00      3.61 o 
  -5   2  14        1.43        2.18      1.53 o 
  -4   2  14      225.20      205.64      7.79 o 
  -3   2  14       15.45       16.04      2.33 o 
  -2   2  14      181.74      156.42     13.27 o 
  -1   2  14      340.34      347.87     19.68 o 
   0   2  14      599.64      591.84     25.89 o 
   1   2  14      130.75      131.63      5.61 o 
   2   2  14       24.55       24.80      3.02 o 
   3   2  14      454.77      428.52     25.09 o 
   4   2  14        3.83        2.38      1.61 o 
   5   2  14       85.33       76.91      6.90 o 
   6   2  14       26.05       24.80      5.09 o 
  -6   3  14        0.09        0.28      2.29 o 
  -5   3  14      171.36      185.44     13.68 o 
  -4   3  14       12.53        6.83      2.79 o 
  -3   3  14       69.60       70.98      6.52 o 
  -2   3  14       13.87       14.38      3.58 o 
  -1   3  14      142.48      136.52      9.15 o 
   0   3  14      256.27      259.35     19.79 o 
   1   3  14       13.00       20.39      4.29 o 
   2   3  14        0.74        0.00      1.37 o 
   3   3  14      171.05      155.72      7.46 o 
   4   3  14       13.21       12.27      3.92 o 
   5   3  14        7.82        6.51      3.41 o 
  -2   4  14       13.66       14.73      7.07 o 
  -1   4  14       27.46       29.07      5.66 o 
   0   4  14        0.12        0.89      2.44 o 
   1   4  14       35.46       46.80     10.15 o 
  -8   1  15        0.24        1.63      2.66 o 
  -7   1  15       22.41       21.83      3.48 o 
  -6   1  15      196.91      198.97      9.20 o 
  -5   1  15      120.88      109.08      5.16 o 
  -4   1  15      191.92      182.47      6.09 o 
  -3   1  15      144.95      150.07      6.01 o 
  -2   1  15        2.48        1.58      0.74 o 
  -1   1  15       79.03       83.90      2.42 o 
   0   1  15      167.59      156.91      9.31 o 
   1   1  15        4.62        2.80      1.16 o 
   2   1  15       92.43       95.05      7.74 o 
   3   1  15       25.04       21.77      2.63 o 
   4   1  15       66.71       67.01      4.17 o 
   5   1  15        2.77        2.92      1.61 o 
   6   1  15        1.25        1.21      1.47 o 
   7   1  15       16.15       17.22      5.90 o 
  -7   2  15       35.21       37.15      4.48 o 
  -6   2  15        1.74        0.64      1.63 o 
  -5   2  15       50.07       50.65      4.19 o 
  -4   2  15        0.47        0.47      1.09 o 
  -3   2  15        3.82        2.72      1.90 o 
  -2   2  15      115.82       97.26      6.41 o 
  -1   2  15      182.89      181.31      9.94 o 
   0   2  15        7.56        6.41      1.80 o 
   1   2  15        4.98        3.87      1.52 o 
   2   2  15       40.10       37.51      3.55 o 
   3   2  15        6.67        4.27      1.74 o 
   4   2  15       25.80       27.17      3.48 o 
   5   2  15       12.61       15.73      4.01 o 
   6   2  15        3.41        4.61      2.99 o 
  -5   3  15       62.46       62.48      7.93 o 
  -4   3  15      110.27      115.70      8.15 o 
  -3   3  15        4.59        4.03      2.40 o 
  -2   3  15        6.14        5.62      2.56 o 
  -1   3  15      287.63      262.41     11.82 o 
   0   3  15       19.01       23.74      4.21 o 
   1   3  15        0.43        0.93      1.76 o 
   2   3  15       23.84       23.92      3.60 o 
   3   3  15       10.82       10.04      2.61 o 
   4   3  15        0.04        0.00      2.36 o 
  -2   4  15       37.54       33.50      5.90 o 
  -1   4  15        0.00        0.00      2.36 o 
   0   4  15        0.07        1.42      2.75 o 
   1   4  15       11.56       10.90      3.91 o 
  -8   0  16      228.15      250.98     16.88 o 
  -7   0  16        0.76        0.49      2.56 o 
  -6   0  16        0.58        0.43      1.71 o 
  -5   0  16      577.32      563.61     28.14 o 
  -4   0  16      282.48      278.24     12.78 o 
  -3   0  16      245.51      233.69      9.85 o 
  -2   0  16      228.02      180.84     15.26 o 
  -1   0  16      324.06      285.49     20.17 o 
   0   0  16       47.14       43.14      2.63 o 
   1   0  16      702.45      603.15     41.47 o 
   2   0  16        9.83       10.72      2.15 o 
   3   0  16      140.22      149.74      9.55 o 
   4   0  16      118.67      115.41      8.87 o 
   5   0  16       10.25       12.11      3.95 o 
   6   0  16       59.42       61.54      7.59 o 
   7   0  16        2.73        0.26      3.01 o 
  -8   1  16      148.47      177.42     24.19 o 
  -7   1  16       60.90       62.37      4.96 o 
  -6   1  16       21.30       24.17      3.28 o 
  -5   1  16      590.46      575.19     12.98 o 
  -4   1  16       40.54       34.71      3.08 o 
  -3   1  16      279.57      289.94     11.19 o 
  -2   1  16      920.08      920.11     31.68 o 
  -1   1  16      106.52       98.29      4.06 o 
   0   1  16      880.37      892.38     51.80 o 
   1   1  16       10.31       11.99      2.26 o 
   2   1  16      390.35      399.20     14.28 o 
   3   1  16       10.73        9.94      2.05 o 
   4   1  16       49.89       48.99      3.78 o 
   5   1  16       18.36       22.08      3.16 o 
   6   1  16       39.09       44.60      5.00 o 
  -7   2  16       18.04       17.42      3.44 o 
  -6   2  16      100.62       98.87      5.84 o 
  -5   2  16        0.81        0.00      1.35 o 
  -4   2  16      430.89      413.96     14.25 o 
  -3   2  16        9.75        7.94      2.64 o 
  -2   2  16      166.77      161.66     16.48 o 
  -1   2  16      320.49      314.73     19.62 o 
   0   2  16       13.95       12.32      2.25 o 
   1   2  16      217.67      233.79     10.29 o 
   2   2  16       46.93       43.51      3.82 o 
   3   2  16        1.79        1.16      1.31 o 
   4   2  16      314.59      285.52     18.30 o 
   5   2  16        2.66        0.08      1.59 o 
   6   2  16        7.22        5.26      3.26 o 
  -5   3  16        4.52        3.62      2.78 o 
  -4   3  16       18.76       20.80      4.36 o 
  -3   3  16       23.27       19.05      4.15 o 
  -2   3  16        3.31        3.79      2.50 o 
  -1   3  16        0.96        2.27      2.28 o 
   0   3  16       44.85       47.48      5.43 o 
   1   3  16        7.36        4.41      2.02 o 
   2   3  16       69.43       69.41      5.40 o 
   3   3  16        9.32        8.91      2.78 o 
   4   3  16       40.65       45.30      6.62 o 
  -1   4  16        0.02        0.65      2.75 o 
   0   4  16        2.39        2.42      2.74 o 
  -7   1  17       18.33       20.00      3.35 o 
  -6   1  17        0.76        1.10      1.48 o 
  -5   1  17        1.55        0.87      1.34 o 
  -4   1  17      356.16      351.64      8.59 o 
  -3   1  17      139.87      153.19      4.73 o 
  -2   1  17       58.05       56.47      2.16 o 
  -1   1  17      162.90      164.08      9.38 o 
   0   1  17       57.86       65.27      4.25 o 
   1   1  17      116.77      110.09      7.78 o 
   2   1  17        8.22        9.48      1.96 o 
   3   1  17        0.25        0.00      0.98 o 
   4   1  17       56.76       50.22      4.01 o 
   5   1  17        2.67        0.00      1.51 o 
   6   1  17        7.02        4.10      2.31 o 
  -7   2  17        0.38        0.60      2.00 o 
  -6   2  17        6.62        3.57      1.92 o 
  -5   2  17       13.60       10.76      3.21 o 
  -4   2  17       41.91       37.34      4.93 o 
  -3   2  17      338.87      319.34     11.82 o 
  -2   2  17       40.65       45.18      5.10 o 
  -1   2  17        0.46        0.97      1.10 o 
   0   2  17      970.05      979.72     48.71 o 
   1   2  17       55.79       61.29      4.85 o 
   2   2  17       50.37       53.25      4.66 o 
   3   2  17       13.01        7.41      2.19 o 
   4   2  17       17.82       14.37      2.81 o 
   5   2  17        0.48        0.00      1.47 o 
  -5   3  17        0.94        1.97      2.51 o 
  -4   3  17        0.17        0.18      2.10 o 
  -3   3  17        3.40        2.76      2.40 o 
  -2   3  17        4.31        2.13      2.16 o 
  -1   3  17        7.29        7.10      2.93 o 
   0   3  17        0.00        0.61      1.56 o 
   1   3  17       26.79       27.75      3.77 o 
   2   3  17       23.69       24.30      3.75 o 
   3   3  17        0.39        0.54      1.75 o 
   4   3  17       24.98       17.68      4.73 o 
  -8   0  18        0.58        0.26      3.68 o 
  -7   0  18       98.07      105.49     10.45 o 
  -6   0  18      534.77      549.90     22.58 o 
  -5   0  18      483.26      482.99     12.97 o 
  -4   0  18      293.90      316.26     11.39 o 
  -3   0  18      322.43      312.85     11.08 o 
  -2   0  18      688.76      688.56     60.79 o 
  -1   0  18      682.77      640.73     58.70 o 
   0   0  18        0.69        0.79      0.92 o 
   1   0  18      569.22      536.55     64.12 o 
   2   0  18       74.65       75.64      6.99 o 
   3   0  18      249.30      271.84     13.53 o 
   4   0  18       63.52       73.80      7.63 o 
   5   0  18       64.21       66.58      7.63 o 
   6   0  18       25.28       29.14      6.28 o 
  -7   1  18      171.59      177.83      7.91 o 
  -6   1  18       11.58        9.46      2.36 o 
  -5   1  18        6.13        6.25      1.94 o 
  -4   1  18     1105.74     1065.10     15.06 o 
  -3   1  18      426.33      397.16     10.62 o 
  -2   1  18       79.13       76.27      4.30 o 
  -1   1  18      131.94      142.87      7.10 o 
   0   1  18     1515.00     1433.43     76.12 o 
   1   1  18       57.26       54.46      4.14 o 
   2   1  18      150.44      155.94      6.05 o 
   3   1  18      108.46       99.94      8.19 o 
   4   1  18       44.91       48.12      4.05 o 
   5   1  18       18.49       14.02      3.24 o 
   6   1  18        4.26        5.83      2.67 o 
  -6   2  18      102.72      107.47      6.22 o 
  -5   2  18       21.97       20.37      4.18 o 
  -4   2  18      141.95      141.29      8.24 o 
  -3   2  18       85.55       70.88      8.61 o 
  -2   2  18       12.94       11.82      2.53 o 
  -1   2  18       20.37       23.06      3.25 o 
   0   2  18      164.57      167.10      9.51 o 
   1   2  18      106.20      108.83      9.81 o 
   2   2  18        7.88        6.23      1.96 o 
   3   2  18        5.48        2.39      1.50 o 
   4   2  18       39.59       40.03      4.28 o 
   5   2  18        0.70        1.35      1.82 o 
  -5   3  18       84.06       86.56      7.87 o 
  -4   3  18        0.16        0.40      2.24 o 
  -3   3  18       73.11       74.67      7.35 o 
  -2   3  18      118.32      116.17     15.30 o 
  -1   3  18      128.23      119.32     13.97 o 
   0   3  18       37.10       43.44      6.69 o 
   1   3  18        0.01        0.13      1.65 o 
   2   3  18       35.62       36.12      4.42 o 
   3   3  18        8.15        7.51      2.70 o 
  -7   1  19        3.62        2.19      2.04 o 
  -6   1  19        1.01        2.87      1.78 o 
  -5   1  19       71.69       66.28      4.44 o 
  -4   1  19        0.25        0.27      1.08 o 
  -3   1  19       44.29       42.94      3.62 o 
  -2   1  19        9.38        7.49      1.54 o 
  -1   1  19       80.65       77.91      3.61 o 
   0   1  19       85.56       83.34      5.91 o 
   1   1  19      124.67      131.26      5.46 o 
   2   1  19        4.43        3.09      1.50 o 
   3   1  19       39.22       42.19      3.75 o 
   4   1  19       27.27       29.39      4.17 o 
   5   1  19        9.99        7.57      2.64 o 
   6   1  19        0.69        0.00      1.90 o 
  -6   2  19        7.25        7.60      3.20 o 
  -5   2  19       31.54       25.67      4.68 o 
  -4   2  19      201.65      188.28      9.67 o 
  -3   2  19        0.61        0.63      1.93 o 
  -2   2  19        3.67        5.18      1.90 o 
  -1   2  19      187.13      191.34     12.01 o 
   0   2  19        5.70        4.85      1.49 o 
   1   2  19       11.36       11.44      2.40 o 
   2   2  19        2.83        2.06      1.55 o 
   3   2  19        1.11        0.98      1.53 o 
   4   2  19       24.95       23.28      3.60 o 
   5   2  19        1.14        0.66      1.81 o 
  -4   3  19        9.52       11.22      3.78 o 
  -3   3  19        2.57        3.74      2.87 o 
  -2   3  19       32.88       33.60      5.60 o 
  -1   3  19       10.61        8.77      3.39 o 
   0   3  19        0.01        0.85      1.74 o 
   1   3  19       30.92       29.28      5.18 o 
   2   3  19        1.15        2.20      1.94 o 
   3   3  19        1.53        2.39      2.23 o 
  -7   0  20       25.20       33.76      7.37 o 
  -6   0  20       69.96       73.41      5.99 o 
  -5   0  20       53.44       51.35      4.88 o 
  -4   0  20       43.43       43.06      4.07 o 
  -3   0  20       64.98       60.11      3.55 o 
  -2   0  20        0.02        1.04      1.00 o 
  -1   0  20      150.73      136.85      4.86 o 
   0   0  20        0.31        1.05      1.29 o 
   1   0  20      872.27      966.05     24.62 o 
   2   0  20       58.24       69.25      7.11 o 
   3   0  20      205.08      225.45     13.05 o 
   4   0  20       61.72       62.86      7.44 o 
   5   0  20       96.32      101.84      9.92 o 
   6   0  20        6.15        7.89      4.17 o 
  -7   1  20       90.35      100.83      6.27 o 
  -6   1  20        0.22        1.64      1.60 o 
  -5   1  20      218.90      217.35      7.63 o 
  -4   1  20       42.45       27.49      9.31 o 
  -3   1  20       45.57       48.55      3.92 o 
  -2   1  20      638.43      630.10     32.79 o 
  -1   1  20       11.38       13.05      1.93 o 
   0   1  20       42.82       42.05      2.95 o 
   1   1  20      598.84      568.50     36.86 o 
   2   1  20       82.45       87.00      6.93 o 
   3   1  20       59.85       66.34      5.26 o 
   4   1  20       30.06       26.96      4.11 o 
   5   1  20       76.99       69.17      6.19 o 
  -6   2  20      104.52      119.42      8.59 o 
  -5   2  20       39.76       39.13      5.49 o 
  -4   2  20       28.82       36.07      5.17 o 
  -3   2  20      373.75      378.21     13.45 o 
  -2   2  20       35.83       37.64      4.12 o 
  -1   2  20      267.42      295.16     20.66 o 
   0   2  20       17.31       19.03      2.58 o 
   1   2  20      209.17      219.80     17.28 o 
   2   2  20       71.02       77.92      7.45 o 
   3   2  20       98.50       86.70      6.60 o 
   4   2  20        6.66       10.83      3.26 o 
  -4   3  20       24.49       27.09      5.34 o 
  -3   3  20      109.40      110.27      8.55 o 
  -2   3  20        0.35        0.06      2.25 o 
  -1   3  20        9.79        6.82      3.45 o 
   0   3  20       31.88       31.66      5.57 o 
   1   3  20       11.88       11.74      2.90 o 
   2   3  20        8.21       14.00      3.65 o 
  -7   1  21       50.25       55.07      5.14 o 
  -6   1  21       40.56       44.04      4.31 o 
  -5   1  21       16.38       16.64      2.85 o 
  -4   1  21       76.33       74.97      5.79 o 
  -3   1  21      164.96      149.19      6.27 o 
  -2   1  21        4.54        3.65      1.31 o 
  -1   1  21       39.14       42.69      3.03 o 
   0   1  21      344.90      337.37     18.58 o 
   1   1  21      199.61      193.44     13.40 o 
   2   1  21        1.58        1.11      1.67 o 
   3   1  21        5.61        2.23      1.82 o 
   4   1  21       44.92       32.40      6.71 o 
   5   1  21        7.55        7.64      2.86 o 
  -6   2  21        2.12        3.87      3.98 o 
  -5   2  21        0.85        1.40      2.34 o 
  -4   2  21      293.77      283.13     22.07 o 
  -3   2  21      141.33      130.29      8.19 o 
  -2   2  21        0.08        1.06      1.52 o 
  -1   2  21      141.82      140.89     14.07 o 
   0   2  21      103.95       97.38      6.24 o 
   1   2  21       15.09       12.90      2.69 o 
   2   2  21       29.21       32.02      4.60 o 
   3   2  21        0.18        0.00      1.51 o 
   4   2  21        0.14        0.00      1.61 o 
  -4   3  21        5.02        5.51      3.24 o 
  -3   3  21       66.64       68.06      7.48 o 
  -2   3  21        1.37        0.16      2.66 o 
  -1   3  21        0.38        0.00      2.25 o 
   0   3  21       30.10       26.73      4.29 o 
   1   3  21       23.06       24.33      3.94 o 
   2   3  21        4.12        6.99      2.76 o 
  -7   0  22        1.35        2.82      3.76 o 
  -6   0  22      125.33      145.49      8.29 o 
  -5   0  22       12.37       10.28      2.88 o 
  -4   0  22       26.18       25.06      3.59 o 
  -3   0  22      866.83      854.21     47.69 o 
  -2   0  22      173.61      172.22     11.79 o 
  -1   0  22      293.54      281.79     17.97 o 
   0   0  22      622.62      640.83     20.75 o 
   1   0  22      415.63      424.02     17.41 o 
   2   0  22      446.90      475.15     19.06 o 
   3   0  22        6.54        6.05      3.53 o 
   4   0  22      120.50      123.61     10.94 o 
   5   0  22       60.21       51.24      8.20 o 
  -6   1  22        4.85        3.39      2.03 o 
  -5   1  22      266.46      270.39     11.22 o 
  -4   1  22        1.82        3.57      2.23 o 
  -3   1  22        0.64        1.16      1.32 o 
  -2   1  22      127.28      135.99      6.70 o 
  -1   1  22        0.67        0.00      0.96 o 
   0   1  22        9.37        8.69      1.77 o 
   1   1  22       38.10       42.76      3.78 o 
   2   1  22      108.45      127.54     21.28 o 
   3   1  22       24.68       25.84      4.14 o 
   4   1  22       37.53       40.02      5.03 o 
   5   1  22       39.80       42.82      5.48 o 
  -5   2  22       17.94       20.82      4.58 o 
  -4   2  22        0.45        0.00      2.08 o 
  -3   2  22      200.26      187.98      9.96 o 
  -2   2  22       13.18       10.90      2.59 o 
  -1   2  22      115.30      121.20      8.12 o 
   0   2  22        0.59        1.29      1.41 o 
   1   2  22       43.51       45.18      3.86 o 
   2   2  22        4.31        2.26      1.92 o 
   3   2  22        2.84        2.21      2.16 o 
   4   2  22        8.00        6.33      2.56 o 
  -3   3  22       33.87       35.30      6.10 o 
  -2   3  22       98.43      106.51      8.72 o 
  -1   3  22        2.67        1.94      2.59 o 
   0   3  22       48.74       46.65      5.39 o 
   1   3  22       86.79       96.66     10.40 o 
  -6   1  23        1.08        2.70      2.47 o 
  -5   1  23        6.19        5.41      2.81 o 
  -4   1  23        1.74        0.67      1.84 o 
  -3   1  23       15.89       12.54      2.56 o 
  -2   1  23        4.17        4.51      1.47 o 
  -1   1  23        5.69        5.28      1.73 o 
   0   1  23       33.61       26.50      4.61 o 
   1   1  23       12.45       14.52      2.67 o 
   2   1  23       52.33       49.64      5.20 o 
   3   1  23       49.24       48.13      5.33 o 
   4   1  23        0.14        0.24      1.81 o 
  -5   2  23       38.52       34.48      5.59 o 
  -4   2  23        1.91        1.39      2.29 o 
  -3   2  23       34.18       38.22      5.46 o 
  -2   2  23        0.69        1.35      1.61 o 
  -1   2  23       24.05       25.88      3.75 o 
   0   2  23       10.63       12.49      2.39 o 
   1   2  23        4.08        2.26      1.68 o 
   2   2  23        1.80        1.99      1.76 o 
   3   2  23        0.47        0.88      1.81 o 
  -2   3  23        8.51        5.20      3.38 o 
  -1   3  23        2.36        2.13      3.05 o 
   0   3  23        0.78        0.08      2.27 o 
  -6   0  24      293.51      315.49     12.35 o 
  -5   0  24      250.24      255.63     10.41 o 
  -4   0  24      113.44      115.20      6.99 o 
  -3   0  24       49.10       54.07      4.66 o 
  -2   0  24      364.27      373.98     16.58 o 
  -1   0  24      178.70      180.86     11.73 o 
   0   0  24        0.35        0.00      1.69 o 
   1   0  24      574.52      579.02     21.47 o 
   2   0  24      389.66      420.53     18.95 o 
   3   0  24        8.51        9.29      4.40 o 
   4   0  24        1.39        0.26      3.05 o 
  -6   1  24        7.60       11.43      3.63 o 
  -5   1  24       38.38       33.10      4.94 o 
  -4   1  24       99.77      112.07      6.06 o 
  -3   1  24       56.75       50.48      4.33 o 
  -2   1  24      221.69      237.42     12.24 o 
  -1   1  24        0.05        0.00      1.04 o 
   0   1  24      312.16      326.97     31.24 o 
   1   1  24       94.33       98.48      5.60 o 
   2   1  24      128.88      137.63      8.08 o 
   3   1  24       74.21       76.82     13.52 o 
   4   1  24        0.09        0.90      2.01 o 
  -5   2  24       18.93       20.17      4.73 o 
  -4   2  24      116.99      115.45      8.49 o 
  -3   2  24       10.50       13.39      3.75 o 
  -2   2  24        3.56        4.12      2.07 o 
  -1   2  24       73.09       71.44      5.61 o 
   0   2  24        0.01        0.03      1.42 o 
   1   2  24       10.57       11.46      2.46 o 
   2   2  24       41.15       41.57      4.64 o 
   3   2  24       10.91       11.85      3.51 o 
  -5   1  25        0.06        0.00      2.11 o 
  -4   1  25       29.61       26.28      3.65 o 
  -3   1  25       16.94       12.84      2.67 o 
  -2   1  25       21.78       20.33      2.64 o 
  -1   1  25        9.71        8.64      2.40 o 
   0   1  25        7.48        5.19      1.97 o 
   1   1  25      111.99      107.17     10.64 o 
   2   1  25        3.72        5.65      2.69 o 
   3   1  25       32.47       35.34      5.09 o 
  -4   2  25       18.13       16.37      4.26 o 
  -3   2  25        8.79        6.16      2.87 o 
  -2   2  25        2.14        1.64      1.93 o 
  -1   2  25        9.27        8.20      2.59 o 
   0   2  25        0.98        0.64      1.50 o 
   1   2  25        8.42        5.45      2.10 o 
   2   2  25       45.70       54.01      5.15 o 
  -5   0  26       33.14       46.05      7.52 o 
  -4   0  26       91.65       83.42      8.38 o 
  -3   0  26       37.54       49.66      7.44 o 
  -2   0  26       31.84       28.87      5.90 o 
  -1   0  26      117.13      134.02     10.68 o 
   0   0  26        1.19        2.63      2.74 o 
   1   0  26      182.23      206.62     13.80 o 
   2   0  26       16.40       21.80      5.64 o 
   3   0  26        0.47        0.00      2.78 o 
  -5   1  26       85.19       95.47      7.55 o 
  -4   1  26      157.32      145.28     14.19 o 
  -3   1  26        1.12        1.85      1.73 o 
  -2   1  26      202.99      209.48     14.14 o 
  -1   1  26       30.89       30.34      3.59 o 
   0   1  26        8.20        7.44      2.74 o 
   1   1  26       38.93       37.00      5.98 o 
   2   1  26       33.72       27.30      4.70 o 
   3   1  26       44.42       50.98      6.03 o 
  -3   2  26       68.02       73.06     12.11 o 
  -2   2  26       14.78       14.53      3.19 o 
  -1   2  26       52.56       56.96      5.71 o 
   0   2  26       34.58       35.22      4.56 o 
   1   2  26        4.61        6.99      2.52 o 
  -4   1  27        5.42        6.54      2.41 o 
  -3   1  27        1.00        0.13      1.67 o 
  -2   1  27       15.47       12.02      3.23 o 
  -1   1  27       50.07       47.44      5.12 o 
   0   1  27        0.26        0.31      1.87 o 
   1   1  27       18.02       17.70      4.49 o 
   2   1  27       70.41       57.39     10.64 o 
  -3   2  27       23.16       22.97      5.02 o 
  -2   2  27        9.72        7.27      2.71 o 
  -1   2  27        0.74        1.49      1.89 o 
   0   2  27       19.48       21.41      4.12 o 
  -2   0  28        0.19        1.62      3.01 o 
  -1   0  28       78.55       96.01      9.70 o 
   0   0  28       82.69       80.26      8.98 o 
   1   0  28       47.06       46.69      8.08 o 
   2   0  28        0.62        0.11      2.86 o 
  -4   1  28      110.06      125.59      6.89 o 
  -3   1  28       12.66        8.03      3.13 o 
  -2   1  28        6.62        8.69      3.02 o 
  -1   1  28       38.01       37.61      5.13 o 
   0   1  28       51.72       59.23     13.25 o 
   1   1  28        1.25        0.00      1.80 o 
   2   1  28       34.87       31.22      5.31 o 
  -3   1  29       29.48       27.17      4.78 o 
  -2   1  29        9.00        6.42      2.87 o 
  -1   1  29       39.70       53.70      6.65 o 
   0   1  29        1.09        1.73      2.26 o 
   1   1  29       11.52        7.39      3.13 o 
  -2   0  30        8.11       10.49      4.59 o 
  -1   0  30       51.19       56.99      8.87 o 
   0   0  30        0.61        0.38      3.12 o 
  -1   1  30       26.27       31.53      7.88 o 
                                                 
